# Supplementary material for: A case-controlled trial evaluating the summative performance of the 3-D skills Model
Source: BMC Med Educ. 2024 Sep 2;24:954. doi: 10.1186/s12909-024-05943-9 (PMC11370037; doi:10.1186/s12909-024-05943-9)
Supplement: Supplementary file 1 — Supplementary Material 1 [file 12909_2024_5943_MOESM1_ESM.xlsx]

## Sheet: Summative Examination Results
Number of stations passed (/12)
Y3 Gen population	3D Skills	Unguided Practice
12	12	12
12	12	12
12	12	12		n =
12	12	12		Total population	278
12	12	12		Test	46
12	12	12		Control	33
12	12	12		Y3 GP	199
12	12	12
12	12	12
12	12	12
12	12	12
12	12	12
12	12	11
12	12	11
12	12	11
12	12	11
12	12	11
12	12	11
12	12	11
12	12	11
12	12	11
12	12	11
12	12	11
12	12	11
12	11	11
12	11	11
12	11	10
12	11	10
12	11	10
12	11	10
12	11	9
12	11	9
12	11	8
12	11
12	11
12	11
12	11
12	11
12	11
12	11
12	11
12	11
12	10
12	10
12	10
12	10
12
12
12
12
12
12
12
12
12
12
12
12
12
12
12
12
12
12
12
12
12
12
12
12
12
12
12
12
11
11
11
11
11
11
11
11
11
11
11
11
11
11
11
11
11
11
11
11
11
11
11
11
11
11
11
11
11
11
11
11
11
11
11
11
11
11
11
11
11
11
11
11
11
11
11
11
11
11
11
11
11
11
10
10
10
10
10
10
10
10
10
10
10
10
10
10
10
10
10
10
10
10
10
10
10
10
10
10
10
10
10
9
9
9
9
9
9
9
9
9
9
9
8
8
8
8
8
8
8
8
8
8
8
8
8
8
8
7
7
7
7
7
7
7
7
7
7
7
7
7
7
7
7

## Sheet: Formative Examination Results
Unguided Practice			3-D Skills
1st sitting score (/20)	2nd sitting score (/20)		1st sitting score (/20)	2nd sitting score (/20)
18	19		19	19
17	19		15.5	19
18	19		18	20
18	19		16	18
17	19		15	20
17.5	18.5		17	19
18	19		17	20
18	17		16	19
16	17		15	20
9	8		11	19
14	17		16	18
15	16		18.5	18.5
14	12		16	19
14	15		13	20
13.5	15.5		15	18
18	18		13	18
15	15		13	16
13	15		11	15.5
9	11		11	17
20	19		13	17
15.5	17		12	14
13	14		17.5	17.5
17	18		12.5	17.5
15	16.5		15.5	17.5
18	17		15.5	16
16.5	17.5		15	16.5
18	20		9	15
10.5	11.5		13	14
18	17		11	12
14	13		15	18
15	12		13	19
13	11		18	20
14.5	16		14	20
			12	19
			15	19
			17	19
			16	18
			12	15
			16	20
			14	18
			14	18
			17	19
			16	16
			11	15
			15	18
			9.5	18.5

## Sheet: Demographic Data 
3D Skills							Unguided
Gender	Ethnicity	Age	Confidence Pre-event (1-5)	Confidence post-event (1-5)	Course Satisfaction (1-5)		Gender	Ethnicity	Age	Confidence Pre-event (1-5)	Confidence post-event (1-5)	Course Satisfaction (1-5)
Male	European	18-22	3	4	5		Male	Non European	18-22	3	4	5
Female	European	18-22	2	4	5		Male	Non European	18-22	3	4	5
Female	Non European	23-28	4	4	5		Male	Non European	18-22	3	5	5
Female	European	18-22	1	3	5		Female	European	18-22	3	4	5
Male	European	18-22	3	4	5		Female	European	29-35	3	3	5
Female	European	18-22	3	4	5		Female	European	23-28	3	4	5
Male	European	18-22	2	3	5		Female	European	23-28	3	4	5
Male	Non European	18-22	3	4	5		Female	Non European	18-22	4	4	5
Male	Non European	18-22	3	4	5		Female	Non European	18-22	3.5	5	5
Female	Non European	18-22	3	4	5		Male	European	23-28	3	4	5
Male	Non European	18-22	3	4	4		Male	Non European	23-28	1	3	4
Female	Non European	18-22	3	5	5		Female	European	23-28	2	4	5
Female	Non European	23-28	4	5	5		Female	European	18-22	3	4	5
Male	Non European	23-28	3	4	4		Female	European	29-35	2	4	5
Male	European	18-22	4	4	5		Female	European	18-22	4	4	5
Female	Non European	18-22	3	4	4		Female	European	18-22	3	4	5
Male	Non European	18-22	1	4	5		Female	European	18-22	3	4	5
Female	European	18-22	2	4	5		Female	European	18-22	2	2	5
Female	European	18-22	3	4	5		Female	European	18-22	4	3	4
Male	Non European	23-28	3	4	5		Male	European	23-28	3	5	4
Female	Non European	23-28	2	4	5		Male	Non European	18-22	2	4	5
Male	Non European	23-28	4	4	5		Female	European	18-22	4	4	4
Female	European	23-28	3	3	5		Female	European	18-22	2	4	5
Female	Non European	23-28	3	4	5		Male	Non European	18-22	4	5	4
Female	European	18-22	4	5	5		Female	European	18-22	4	4	5
Female	European	18-22	4	4	5		Female	European	23 to 28	4	4	4
Female	European	18-22	4	3	5		Female	Non European	18-22	3	4	5
Female	European	18-22	3	4	5		Female	Non European	18-22	2	1	5
Female	European	18-22	3	4	5		Female	European	18-22	3	4	5
Female	European	18-22	4	3	5		Male	European	18-22	3	4	5
Male	Non European	23-28	1	4	5		Male	Non European	18-22	3	4	5
Female	European	18-22	4	4	5		Female	European	18-22	3	4	5
Male	Non European	29-35	4	4	5		Female	European	18-22	4	4	4
Male	European	18-22	3	3.5	5
Female	European	18-22	4	3	5
Female	European	18-22	3	4	5
Female	European	18-22	3	4	5
Male	Non European	23-28	2	1	5
Female	European	18-22	4	5	5
Female	European	18-22	3	4	5
Female	European	18-22	3	4	5
Female	Non European	18-22	4	3	5
Female	Non European	23-28	4	4.5	5
Female	European	18-22	3	4	5
Female	European	18-22	3	4	5
Male	Non European	18-22	3	4	5
